# Supplementary material for: Impact of COVID-19 on employment: sociodemographic, medical, psychiatric and neuropsychological correlates
Source: Front Rehabil Sci. 2023 Jul 11;4:1150734. doi: 10.3389/fresc.2023.1150734 (PMC10368129; doi:10.3389/fresc.2023.1150734)
Supplement: Supplementary file 1 [file Datasheet1.zip]

Archive with 14 entries (14 files):
- Supplementary Figure 6..docx
- __MACOSX/._Supplementary Figure 6..docx
- Supplementary Figure 1. .pdf
- __MACOSX/._Supplementary Figure 1. .pdf
- Supplementary Figure 2..pdf
- __MACOSX/._Supplementary Figure 2..pdf
- Supplementary Figure 3..pdf
- __MACOSX/._Supplementary Figure 3..pdf
- Supplementary Figure 4..pdf
- __MACOSX/._Supplementary Figure 4..pdf
- Supplementary Figure 5..pdf
- __MACOSX/._Supplementary Figure 5..pdf
- Supplementary Figure 6..pdf
- __MACOSX/._Supplementary Figure 6..pdf
